# Supplementary material for: Comparison of Lateral Flow Immunochromatography and Phenotypic Assays to PCR for the Detection of Carbapenemase-Producing Gram-Negative Bacteria, a Multicenter Experience in Mexico
Source: Antibiotics (Basel). 2023 Jan 6;12(1):96. doi: 10.3390/antibiotics12010096 (PMC9855030; doi:10.3390/antibiotics12010096)
Supplement: Supplementary file 1 [file antibiotics-12-00096-s001.zip]

Archive with 1 entries (1 files):
- antibiotics-2103048-supplementary.pdf
